# Supplementary material for: Behavioral and subcortical signatures of musical expertise in Mandarin Chinese speakers
Source: PLoS One. 2018 Jan 4;13(1):e0190793. doi: 10.1371/journal.pone.0190793 (PMC5754139; doi:10.1371/journal.pone.0190793)
Supplement: S1 Table — Data values for each participant used in statistical analyses and demographic information. (XLSX) [file pone.0190793.s001.xlsx]

## Sheet: Sheet1
Subject	duration	intensity	frequency	dgain	complex duration	complex frequency	loudness ratio	pitch ratio	duration ratio	Generalized music score	Autocorr pitch strength	FFTPitchCorr	FFTResPitchF0	FFTResPitchF1	FFTResPitchF2	Latency	Amplitude	Sex	Head	Age	Age learning English	Years spent outside China	Bilingual?	Music as a child	Current practice	Hours listening/week	Instrument	Instr_code	Group	Subject, duration, intensity, frequency, dgain, complex duration, complex frequency, loudness ratio, pitch ratio, duration ratio, Generalized music score, Autocorr pitch strength, FFTPitchCorr,FFTResPitchF0, FFTResPitchF1, FFTResPitchF2, Latency, Amplitude,Sex, Head, Age, Age learning English, Years spent outside China, Bilingual?, Music as a child, Current practice, Hours listening/week, Instrum…
1	0.05489685	1.3845145	2.54727049	5.160469	0.08570829	8.535563	60.20969	99.58853	0.6405081	58	NA	NA	NA	NA	NA	NA	NA	m	58	24	13	0	yes	no	no	1	NA	NA	non	1, 0.05489685, 1.3845145, 2.54727049, 5.160469, 0.08570829, 8.535563, 60.20969, 99.58853, 0.6405081, 58, NA, NA,NA, NA, NA, NA, NA,m, 58, 24, 13, 0, yes, no, no, 1, NA, NA, non
2	0.03282157	0.4931378	3.18226194	-38.985532	0.04378422	5.923077	-890.40135	135.27879	0.7496208	56	NA	NA	NA	NA	NA	NA	NA	f	54	20	9	0	no	yes	no	10	none	NA	non	2, 0.03282157, 0.4931378, 3.18226194, -38.985532, 0.04378422, 5.923077, -890.40135, 135.27879, 0.7496208, 56, NA, NA,NA, NA, NA, NA, NA,f, 54, 20, 9, 0, no, yes, no, 10, none, NA, non
3	0.01942226	0.4815096	1.86407678	9.039101	0.01642157	-71.107591	550.44068	-4330.13333	1.1827284	59	0.311741941768107	0.7263	0.9733	0.9970	0.9983	0.030	0.2370	f	54	23	9	0	no	yes	no	2	piano	1	non	3, 0.01942226, 0.4815096, 1.86407678, 9.039101, 0.01642157, -71.107591, 550.44068, -4330.13333, 1.1827284, 59, 0.311741941768107, 0.7263,0.9733, 0.9970, 0.9983, 0.030, 0.2370,f, 54, 23, 9, 0, no, yes, no, 2, piano, 1, non
4	0.01704760	0.4797015	0.15737627	18.696601	0.02004113	3.009979	932.91167	150.19011	0.8506309	56	0.408097538273302	0.8662	0.9751	0.9978	0.9989	0.0296	0.3972	f	55	24	13	1	yes	no	no	7	voice	2	non	4, 0.01704760, 0.4797015, 0.15737627, 18.696601, 0.02004113, 3.009979, 932.91167, 150.19011, 0.8506309, 56, 0.408097538273302, 0.8662,0.9751, 0.9978, 0.9989, 0.0296, 0.3972,f, 55, 24, 13, 1, yes, no, no, 7, voice, 2, non
5	NA	2.8789630	0.08017519	3.664851	0.02263896	3.823122	161.88244	168.87354	NA	112	0.390577769274751	0.8737	0.9804	0.9984	0.9984	0.0297	0.5517	f	54	30	11	0	yes	yes	yes	10	piano	1	m	5, NA, 2.8789630, 0.08017519, 3.664851, 0.02263896, 3.823122, 161.88244, 168.87354, NA, 112, 0.390577769274751, 0.8737,0.9804, 0.9984, 0.9984, 0.0297, 0.5517,f, 54, 30, 11, 0, yes, yes, yes, 10, piano, 1, m
6	0.03077847	1.5547867	NA	6.278502	0.03357735	3.374013	186.98623	100.48478	0.9166438	58	0.421937400681728	0.8398	0.9801	0.9976	0.9989	0.0298	0.4308	f	55	19	6	0	yes	no	no	1	chinese zither	0	non	6, 0.03077847, 1.5547867, NA, 6.278502, 0.03357735, 3.374013, 186.98623, 100.48478, 0.9166438, 58, 0.421937400681728, 0.8398,0.9801, 0.9976, 0.9989, 0.0298, 0.4308,f, 55, 19, 6, 0, yes, no, no, 1, chinese zither, 0, non
7	0.04458672	1.4689294	NA	10.887051	0.26417713	6.932183	41.21118	26.24066	0.1687758	67	0.298449917980731	0.8023	0.9748	0.9973	0.9990	0.0306	0.3049	f	54	19	6	0	no	yes	no	5	piano	1	non	7, 0.04458672, 1.4689294, NA, 10.887051, 0.26417713, 6.932183, 41.21118, 26.24066, 0.1687758, 67, 0.298449917980731, 0.8023,0.9748, 0.9973, 0.9990, 0.0306, 0.3049,f, 54, 19, 6, 0, no, yes, no, 5, piano, 1, non
8	0.05060006	NA	6.00531480	3.731573	0.03430061	11.658838	108.79026	339.90173	1.4751940	44	0.330069511587043	0.8504	0.9810	0.9962	0.9985	0.0300	0.3766	f	55	24	13	0	yes	no	no	3	none	NA	non	8, 0.05060006, NA, 6.00531480, 3.731573, 0.03430061, 11.658838, 108.79026, 339.90173, 1.4751940, 44, 0.330069511587043, 0.8504,0.9810, 0.9962, 0.9985, 0.0300, 0.3766,f, 55, 24, 13, 0, yes, no, no, 3, none, NA, non
9	0.17673090	1.1580186	0.41054271	22.637797	0.02834601	11.802882	798.62374	416.38601	6.2347715	46	0.304837389490033	0.8293	0.9740	0.9971	0.9988	0.0298	0.5774	f	54	24	8	0	no	no	no	0	none	NA	non	9, 0.17673090, 1.1580186, 0.41054271, 22.637797, 0.02834601, 11.802882, 798.62374, 416.38601, 6.2347715, 46, 0.304837389490033, 0.8293,0.9740, 0.9971, 0.9988, 0.0298, 0.5774,f, 54, 24, 8, 0, no, no, no, 0, none, NA, non
10	0.04660330	2.2819772	0.22898872	52.265095	0.15018213	-101.441578	348.01142	-675.45706	0.3103119	119	0.102795276037541	0.8871	0.9817	0.9984	0.9983	0.0302	0.2935	f	57	21	7	0	yes	yes	yes	NA	piano	1	m	10, 0.04660330, 2.2819772, 0.22898872, 52.265095, 0.15018213, -101.441578, 348.01142, -675.45706, 0.3103119, 119, 0.102795276037541, 0.8871,0.9817, 0.9984, 0.9983, 0.0302, 0.2935,f, 57, 21, 7, 0, yes, yes, yes, NA, piano, 1, m
11	0.01209925	0.5209903	0.05767847	-148.863454	0.01985009	6.560446	-7499.38482	330.49958	0.6095312	99	0.39691370037608	0.9011	0.9800	0.9984	0.9984	0.0298	0.2869	f	54	24	9	0	no	yes	yes	5	guitar	1	m	11, 0.01209925, 0.5209903, 0.05767847, -148.863454, 0.01985009, 6.560446, -7499.38482, 330.49958, 0.6095312, 99, 0.39691370037608, 0.9011,0.9800, 0.9984, 0.9984, 0.0298, 0.2869,f, 54, 24, 9, 0, no, yes, yes, 5, guitar, 1, m
12	0.04067127	2.7315074	0.12029304	18.510738	0.02953388	3.239215	626.76276	109.67794	1.3771054	67	0.186924959782525	0.8255	0.9729	0.9982	0.9978	NA	NA	f	54	21	11	0	no	no	yes	14	none	NA	non	12, 0.04067127, 2.7315074, 0.12029304, 18.510738, 0.02953388, 3.239215, 626.76276, 109.67794, 1.3771054, 67, 0.186924959782525, 0.8255,0.9729, 0.9982, 0.9978, NA, NA,f, 54, 21, 11, 0, no, no, yes, 14, none, NA, non
13	0.03032378	2.2624743	2.22481225	13.987933	0.02142945	3.156478	652.74357	147.29631	1.4150519	104	0.117797787796678	0.7684	0.9758	0.9972	0.9974	0.0298	0.4028	f	54	18	7	0	no	yes	no	15	piano	1	m	13, 0.03032378, 2.2624743, 2.22481225, 13.987933, 0.02142945, 3.156478, 652.74357, 147.29631, 1.4150519, 104, 0.117797787796678, 0.7684,0.9758, 0.9972, 0.9974, 0.0298, 0.4028,f, 54, 18, 7, 0, no, yes, no, 15, piano, 1, m
14	0.02498704	0.7791577	3.14851772	19.727281	0.03106215	8.014388	635.09068	258.01138	0.8044207	71	0.395194952391661	0.8937	0.9784	0.9977	0.9976	0.0299	0.3748	m	59	23	NA	0	yes	no	no	40	none	NA	non	14, 0.02498704, 0.7791577, 3.14851772, 19.727281, 0.03106215, 8.014388, 635.09068, 258.01138, 0.8044207, 71, 0.395194952391661, 0.8937,0.9784, 0.9977, 0.9976, 0.0299, 0.3748,m, 59, 23, NA, 0, yes, no, no, 40, none, NA, non
15	0.01424032	0.5707966	0.21066512	5.571056	0.02256160	3.413111	246.92647	151.27967	0.6311751	102	0.330511898555149	0.8318	0.9735	0.9978	0.9986	0.0295	0.4642	f	54	20	7	0	no	yes	yes	20	guitar	1	m	15, 0.01424032, 0.5707966, 0.21066512, 5.571056, 0.02256160, 3.413111, 246.92647, 151.27967, 0.6311751, 102, 0.330511898555149, 0.8318,0.9735, 0.9978, 0.9986, 0.0295, 0.4642,f, 54, 20, 7, 0, no, yes, yes, 20, guitar, 1, m
16	0.01802247	0.6748233	0.08053991	11.861502	0.01807309	4.986439	656.30739	275.90409	0.9971992	92	0.208401143071761	0.8061	0.9795	0.9966	0.9981	0.0292	0.4594	f	57	19	9	0	yes	yes	NA	NA	drum kit	1	m	16, 0.01802247, 0.6748233, 0.08053991, 11.861502, 0.01807309, 4.986439, 656.30739, 275.90409, 0.9971992, 92, 0.208401143071761, 0.8061,0.9795, 0.9966, 0.9981, 0.0292, 0.4594,f, 57, 19, 9, 0, yes, yes, NA, NA, drum kit, 1, m
17	0.02710488	1.5309536	0.19046016	26.717225	0.03299298	3.259880	809.78502	98.80526	0.8215346	54	0.228231216878073	0.8772	0.9760	0.9973	0.9980	0.0301	0.3435	f	54	18	3	0	yes	yes	no	18	none	NA	non	17, 0.02710488, 1.5309536, 0.19046016, 26.717225, 0.03299298, 3.259880, 809.78502, 98.80526, 0.8215346, 54, 0.228231216878073, 0.8772,0.9760, 0.9973, 0.9980, 0.0301, 0.3435,f, 54, 18, 3, 0, yes, yes, no, 18, none, NA, non
18	0.03566958	2.2402371	2.13322774	87.538828	0.04517370	7.241528	1937.82709	160.30407	0.7896093	94	0.184031684268671	0.8109	0.9791	0.9967	0.9985	0.0297	0.5126	m	60	19	7	0	yes	yes	yes	7	guitar	1	m	18, 0.03566958, 2.2402371, 2.13322774, 87.538828, 0.04517370, 7.241528, 1937.82709, 160.30407, 0.7896093, 94, 0.184031684268671, 0.8109,0.9791, 0.9967, 0.9985, 0.0297, 0.5126,m, 60, 19, 7, 0, yes, yes, yes, 7, guitar, 1, m
19	0.04499356	1.0605389	0.57109336	8.602398	0.05171181	5.266850	166.35267	101.85004	0.8700829	48	0.396989415541023	0.8209	0.9726	0.9965	0.9980	0.0300	0.3779	f	56	23	12	0	no	no	no	4	none	NA	non	19, 0.04499356, 1.0605389, 0.57109336, 8.602398, 0.05171181, 5.266850, 166.35267, 101.85004, 0.8700829, 48, 0.396989415541023, 0.8209,0.9726, 0.9965, 0.9980, 0.0300, 0.3779,f, 56, 23, 12, 0, no, no, no, 4, none, NA, non
20	0.01814236	0.6764854	0.47298932	39.264199	0.02804925	3.892613	1399.83059	138.77781	0.6468037	87	0.162487053273754	0.7999	0.9683	0.9979	0.9982	0.0296	0.3933	m	57	20	8	0	yes	yes	yes	10	voice	2	m	20, 0.01814236, 0.6764854, 0.47298932, 39.264199, 0.02804925, 3.892613, 1399.83059, 138.77781, 0.6468037, 87, 0.162487053273754, 0.7999,0.9683, 0.9979, 0.9982, 0.0296, 0.3933,m, 57, 20, 8, 0, yes, yes, yes, 10, voice, 2, m
21	0.08836502	1.4505047	0.37102996	5.967800	0.06503832	22.003050	91.75822	338.30903	1.3586610	93	0.37456912261495	0.8658	0.9764	0.9983	0.9975	0.0295	0.7183	f	56	18	7	0	no	yes	yes	10	piano	1	m	21, 0.08836502, 1.4505047, 0.37102996, 5.967800, 0.06503832, 22.003050, 91.75822, 338.30903, 1.3586610, 93, 0.37456912261495, 0.8658,0.9764, 0.9983, 0.9975, 0.0295, 0.7183,f, 56, 18, 7, 0, no, yes, yes, 10, piano, 1, m
22	0.02634897	1.7867682	1.96093224	-66.181463	0.02733531	16.896529	-2421.09759	618.12089	0.9639168	48	0.193385481859801	0.7878	0.9716	0.9973	0.9981	0.0291	0.6810	f	56	23	10	0	no	yes	no	5	none	NA	non	22, 0.02634897, 1.7867682, 1.96093224, -66.181463, 0.02733531, 16.896529, -2421.09759, 618.12089, 0.9639168, 48, 0.193385481859801, 0.7878,0.9716, 0.9973, 0.9981, 0.0291, 0.6810,f, 56, 23, 10, 0, no, yes, no, 5, none, NA, non
23	0.01540148	0.7282813	0.07429321	-47.662138	0.02168830	3.701150	-2197.59696	170.65192	0.7101286	72	0.310431254080731	0.8632	0.9823	0.9981	0.9977	0.0298	0.4275	m	59	22	12	0	no	yes	no	2	none	NA	non	23, 0.01540148, 0.7282813, 0.07429321, -47.662138, 0.02168830, 3.701150, -2197.59696, 170.65192, 0.7101286, 72, 0.310431254080731, 0.8632,0.9823, 0.9981, 0.9977, 0.0298, 0.4275,m, 59, 22, 12, 0, no, yes, no, 2, none, NA, non
24	0.01270745	0.3393292	0.76809920	14.364700	0.02123982	3.393607	676.31002	159.77571	0.5982843	93	0.319869474332226	0.8721	0.9763	0.9981	0.9987	0.0297	0.1872	f	57	20	6	0	no	yes	yes	5	gu zheng	0	m	24, 0.01270745, 0.3393292, 0.76809920, 14.364700, 0.02123982, 3.393607, 676.31002, 159.77571, 0.5982843, 93, 0.319869474332226, 0.8721,0.9763, 0.9981, 0.9987, 0.0297, 0.1872,f, 57, 20, 6, 0, no, yes, yes, 5, gu zheng, 0, m
25	0.01325952	1.2660470	0.06486655	5.004383	0.01670154	4.216836	299.63600	252.48183	0.7939099	103	0.166026086915282	0.8188	0.9886	0.9974	0.9987	0.0310	0.4605	m	60	19	9	0	yes	yes	yes	2	violin	1	m	25, 0.01325952, 1.2660470, 0.06486655, 5.004383, 0.01670154, 4.216836, 299.63600, 252.48183, 0.7939099, 103, 0.166026086915282, 0.8188,0.9886, 0.9974, 0.9987, 0.0310, 0.4605,m, 60, 19, 9, 0, yes, yes, yes, 2, violin, 1, m
26	0.01790242	1.6012422	1.94855056	10.354498	0.02721978	4.172949	380.40339	153.30573	0.6576987	37	0.246951180875083	0.8588	0.9719	0.9975	0.9985	0.0295	0.2889	f	55	24	9	0	no	yes	no	1	none	NA	non	26, 0.01790242, 1.6012422, 1.94855056, 10.354498, 0.02721978, 4.172949, 380.40339, 153.30573, 0.6576987, 37, 0.246951180875083, 0.8588,0.9719, 0.9975, 0.9985, 0.0295, 0.2889,f, 55, 24, 9, 0, no, yes, no, 1, none, NA, non
27	0.11345784	1.7705275	6.19250487	14.657936	0.06579636	7.060037	222.77732	107.30133	1.7243788	57	0.142133363889568	0.7823	0.9802	0.9980	0.9977	0.0294	0.2533	f	57	24	16	0	no	no	no	1	none	NA	non	27, 0.11345784, 1.7705275, 6.19250487, 14.657936, 0.06579636, 7.060037, 222.77732, 107.30133, 1.7243788, 57, 0.142133363889568, 0.7823,0.9802, 0.9980, 0.9977, 0.0294, 0.2533,f, 57, 24, 16, 0, no, no, no, 1, none, NA, non
28	0.02184701	0.6263468	0.06672126	-11.910367	0.02934400	6.510681	-405.88768	221.87436	0.7445136	82	0.179547420296013	0.8064	0.9695	0.9963	0.9987	0.0294	0.3690	m	59	19	10	0	no	yes	yes	7	electric guitar	1	m	28, 0.02184701, 0.6263468, 0.06672126, -11.910367, 0.02934400, 6.510681, -405.88768, 221.87436, 0.7445136, 82, 0.179547420296013, 0.8064,0.9695, 0.9963, 0.9987, 0.0294, 0.3690,m, 59, 19, 10, 0, no, yes, yes, 7, electric guitar, 1, m
29	0.01236946	0.6110531	0.03944734	7.594444	0.02244969	2.560092	338.28729	114.03687	0.5509859	74	0.402614395474086	0.8548	0.9702	0.9973	0.9974	0.0293	0.2744	f	54	18	6	0	yes	yes	yes	2	koto	0	m	29, 0.01236946, 0.6110531, 0.03944734, 7.594444, 0.02244969, 2.560092, 338.28729, 114.03687, 0.5509859, 74, 0.402614395474086, 0.8548,0.9702, 0.9973, 0.9974, 0.0293, 0.2744,f, 54, 18, 6, 0, yes, yes, yes, 2, koto, 0, m
30	0.01696428	1.4223360	0.09401661	5.298092	0.02459551	7.432598	215.40885	302.19322	0.6897308	113	0.154421355271429	0.7213	0.9672	0.9975	0.9986	0.0298	0.4093	f	56	19	6	0	no	yes	NA	NA	electric guitar	1	m	30, 0.01696428, 1.4223360, 0.09401661, 5.298092, 0.02459551, 7.432598, 215.40885, 302.19322, 0.6897308, 113, 0.154421355271429, 0.7213,0.9672, 0.9975, 0.9986, 0.0298, 0.4093,f, 56, 19, 6, 0, no, yes, NA, NA, electric guitar, 1, m
31	0.02401128	3.0885055	0.10048038	8.349387	0.08753346	31.148633	95.38509	355.84831	0.2743098	73	0.288804592601595	0.8223	0.9712	0.9991	0.9988	0.0295	0.5960	f	55	18	6	0	yes	yes	yes	4	piano	NA	non	31, 0.02401128, 3.0885055, 0.10048038, 8.349387, 0.08753346, 31.148633, 95.38509, 355.84831, 0.2743098, 73, 0.288804592601595, 0.8223,0.9712, 0.9991, 0.9988, 0.0295, 0.5960,f, 55, 18, 6, 0, yes, yes, yes, 4, piano, NA, non
32	0.02589967	1.3515061	0.40131956	6.511067	0.03188000	-85.295985	204.23671	-2675.53261	0.8124112	100	0.512346572366445	0.8946	0.9770	0.9982	0.9984	0.0299	0.3793	f	55	19	9	0	no	yes	yes	7	piano	1	m	32, 0.02589967, 1.3515061, 0.40131956, 6.511067, 0.03188000, -85.295985, 204.23671, -2675.53261, 0.8124112, 100, 0.512346572366445, 0.8946,0.9770, 0.9982, 0.9984, 0.0299, 0.3793,f, 55, 19, 9, 0, no, yes, yes, 7, piano, 1, m
33	0.04134411	1.5109507	0.42264072	24.246574	0.03181997	10.188373	761.99228	320.18798	1.2993132	92	0.186265813026578	0.8771	0.9767	0.9959	0.9978	0.0300	0.3738	f	56	21	9	0	no	yes	yes	8	erhu	0	m	33, 0.04134411, 1.5109507, 0.42264072, 24.246574, 0.03181997, 10.188373, 761.99228, 320.18798, 1.2993132, 92, 0.186265813026578, 0.8771,0.9767, 0.9959, 0.9978, 0.0300, 0.3738,f, 56, 21, 9, 0, no, yes, yes, 8, erhu, 0, m
34	0.02670054	0.4402197	2.59983503	6.651001	0.03475606	7.653168	191.36233	220.19666	0.7682268	117	0.455601036054837	0.8455	0.9778	0.9977	0.9984	0.0299	0.2520	m	59	22	12	0	yes	yes	yes	4	guitar	1	m	34, 0.02670054, 0.4402197, 2.59983503, 6.651001, 0.03475606, 7.653168, 191.36233, 220.19666, 0.7682268, 117, 0.455601036054837, 0.8455,0.9778, 0.9977, 0.9984, 0.0299, 0.2520,m, 59, 22, 12, 0, yes, yes, yes, 4, guitar, 1, m
35	0.01517766	0.8861921	0.07601538	104.829417	0.01886383	4.429352	5557.16603	234.80668	0.8045907	104	0.0973833029260133	0.7852	0.9700	0.9959	0.9980	NA	NA	m	59	21	8	0	yes	yes	yes	NA	voice	2	m	35, 0.01517766, 0.8861921, 0.07601538, 104.829417, 0.01886383, 4.429352, 5557.16603, 234.80668, 0.8045907, 104, 0.0973833029260133, 0.7852,0.9700, 0.9959, 0.9980, NA, NA,m, 59, 21, 8, 0, yes, yes, yes, NA, voice, 2, m
36	0.03534663	1.9365632	1.70282606	8.703948	0.03545802	6.007942	245.47187	169.43815	0.9968585	49	0.462856226974917	0.8588	0.9730	0.9972	0.9988	0.0310	0.2056	m	59	22	13	0	no	no	no	NA	none	NA	non	36, 0.03534663, 1.9365632, 1.70282606, 8.703948, 0.03545802, 6.007942, 245.47187, 169.43815, 0.9968585, 49, 0.462856226974917, 0.8588,0.9730, 0.9972, 0.9988, 0.0310, 0.2056,m, 59, 22, 13, 0, no, no, no, NA, none, NA, non
37	0.03093071	1.4746474	0.10174785	-16.363007	0.04535471	61.754485	-360.77852	1361.58909	0.6819733	101	0.393076246952459	0.8621	0.9776	0.9977	0.9984	0.0298	0.4968	f	56	21	5	0	yes	yes	yes	35	piano	1	m	37, 0.03093071, 1.4746474, 0.10174785, -16.363007, 0.04535471, 61.754485, -360.77852, 1361.58909, 0.6819733, 101, 0.393076246952459, 0.8621,0.9776, 0.9977, 0.9984, 0.0298, 0.4968,f, 56, 21, 5, 0, yes, yes, yes, 35, piano, 1, m
38	0.02649129	1.3279491	0.08213303	9.345120	0.02433883	14.736583	383.95925	605.47619	1.0884371	105	0.34884344027907	0.8400	0.9710	0.9964	0.9984	0.0298	0.3592	m	58	23	10	0	yes	yes	yes	20	drums	1	m	38, 0.02649129, 1.3279491, 0.08213303, 9.345120, 0.02433883, 14.736583, 383.95925, 605.47619, 1.0884371, 105, 0.34884344027907, 0.8400,0.9710, 0.9964, 0.9984, 0.0298, 0.3592,m, 58, 23, 10, 0, yes, yes, yes, 20, drums, 1, m
39	0.01951402	0.8609139	0.07680627	595.776729	0.01862479	2.522223	31988.36768	135.42288	1.0477442	88	0.175012756659302	0.7866	0.9748	0.9963	0.9974	0.0300	0.4559	m	59	20	6	0	no	yes	yes	14	electric keyboard	1	m	39, 0.01951402, 0.8609139, 0.07680627, 595.776729, 0.01862479, 2.522223, 31988.36768, 135.42288, 1.0477442, 88, 0.175012756659302, 0.7866,0.9748, 0.9963, 0.9974, 0.0300, 0.4559,m, 59, 20, 6, 0, no, yes, yes, 14, electric keyboard, 1, m
40	0.01971995	0.3535471	0.18945511	6.623333	0.02171535	9.292948	305.00699	427.94375	0.9081112	106	0.412012152020598	0.8470	0.9769	0.9972	0.9988	NA	NA	m	59	21	9	0	no	yes	yes	10	guitar	1	m	40, 0.01971995, 0.3535471, 0.18945511, 6.623333, 0.02171535, 9.292948, 305.00699, 427.94375, 0.9081112, 106, 0.412012152020598, 0.8470,0.9769, 0.9972, 0.9988, NA, NA,m, 59, 21, 9, 0, no, yes, yes, 10, guitar, 1, m
41	0.01737926	0.8324712	0.13855098	19.290822	0.02760618	4.891199	698.78630	177.17769	0.6295422	91	0.34713307328383	0.8211	0.9741	0.9977	0.9986	0.0298	0.2602	m	61	NA	NA	0	NA	NA	NA	NA	saxophone	1	m	41, 0.01737926, 0.8324712, 0.13855098, 19.290822, 0.02760618, 4.891199, 698.78630, 177.17769, 0.6295422, 91, 0.34713307328383, 0.8211,0.9741, 0.9977, 0.9986, 0.0298, 0.2602,m, 61, NA, NA, 0, NA, NA, NA, NA, saxophone, 1, m
42	0.02470224	1.3674537	0.08678165	23.514818	0.03159184	13.729221	744.33198	434.58123	0.7819183	98	0.492492690492658	0.8882	0.9871	0.9977	0.9989	0.0301	0.1953	f	58	NA	NA	0	NA	NA	NA	NA	yangqin	0	m	42, 0.02470224, 1.3674537, 0.08678165, 23.514818, 0.03159184, 13.729221, 744.33198, 434.58123, 0.7819183, 98, 0.492492690492658, 0.8882,0.9871, 0.9977, 0.9989, 0.0301, 0.1953,f, 58, NA, NA, 0, NA, NA, NA, NA, yangqin, 0, m
43	0.02472503	0.9806412	0.26307136	7.043289	0.02232409	9.158919	315.50180	410.27070	1.1075495	68	0.377690086751495	0.8043	0.9824	0.9977	0.9977	0.0299	0.3755	m	58	22	11	0	yes	no	no	7	harmonica	NA	non	43, 0.02472503, 0.9806412, 0.26307136, 7.043289, 0.02232409, 9.158919, 315.50180, 410.27070, 1.1075495, 68, 0.377690086751495, 0.8043,0.9824, 0.9977, 0.9977, 0.0299, 0.3755,m, 58, 22, 11, 0, yes, no, no, 7, harmonica, NA, non
44	0.02421108	1.6232451	0.11399468	26.251190	0.01598394	6.872340	1642.34767	429.95277	1.5147129	98	0.174199207183389	0.8668	0.9743	0.9967	0.9978	0.0290	0.2465	f	56	26	12	0	yes	yes	yes	NA	piano	1	m	44, 0.02421108, 1.6232451, 0.11399468, 26.251190, 0.01598394, 6.872340, 1642.34767, 429.95277, 1.5147129, 98, 0.174199207183389, 0.8668,0.9743, 0.9967, 0.9978, 0.0290, 0.2465,f, 56, 26, 12, 0, yes, yes, yes, NA, piano, 1, m
45	0.02550873	0.5756267	0.05742546	33.565912	0.03000840	3.591058	1118.55057	119.66842	0.8500530	100	0.336196790030498	0.8217	0.9737	0.9983	0.9988	0.030	0.4950	f	55	19	8	0	yes	yes	yes	14	piano	1	m	45, 0.02550873, 0.5756267, 0.05742546, 33.565912, 0.03000840, 3.591058, 1118.55057, 119.66842, 0.8500530, 100, 0.336196790030498, 0.8217,0.9737, 0.9983, 0.9988, 0.030, 0.4950,f, 55, 19, 8, 0, yes, yes, yes, 14, piano, 1, m
46	0.01374160	0.3455516	0.67872553	6.895633	0.02220444	6.325861	310.55203	284.89175	0.6188674	89	0.355968762737209	0.8144	0.9751	0.9987	0.9989	0.0292	0.4251	m	57	18	6	0	no	yes	yes	4	piano	1	m	46, 0.01374160, 0.3455516, 0.67872553, 6.895633, 0.02220444, 6.325861, 310.55203, 284.89175, 0.6188674, 89, 0.355968762737209, 0.8144,0.9751, 0.9987, 0.9989, 0.0292, 0.4251,m, 57, 18, 6, 0, no, yes, yes, 4, piano, 1, m
47	0.02271108	1.1470164	2.09630830	-25.728625	0.01882963	4.015689	-1366.39040	213.26438	1.2061354	78	0.06677743040299	0.8865	0.9789	0.9972	0.9978	0.0296	0.3476	m	59	18	7	0	no	yes	no	20	bamboo flute	0	m	47, 0.02271108, 1.1470164, 2.09630830, -25.728625, 0.01882963, 4.015689, -1366.39040, 213.26438, 1.2061354, 78, 0.06677743040299, 0.8865,0.9789, 0.9972, 0.9978, 0.0296, 0.3476,m, 59, 18, 7, 0, no, yes, no, 20, bamboo flute, 0, m
48	0.05939999	1.1519475	4.20119422	8.071503	0.08085409	13.756728	99.82801	170.14262	0.7346565	47	0.0756615326411628	0.8435	0.9697	0.9972	0.9989	0.0298	0.4383	m	58	22	13	0	no	no	no	0	none	NA	non	48, 0.05939999, 1.1519475, 4.20119422, 8.071503, 0.08085409, 13.756728, 99.82801, 170.14262, 0.7346565, 47, 0.0756615326411628, 0.8435,0.9697, 0.9972, 0.9989, 0.0298, 0.4383,m, 58, 22, 13, 0, no, no, no, 0, none, NA, non
49	0.74299337	2.6659523	59.60029776	13.715509	0.21206684	23.636237	64.67541	111.45654	3.5035810	51	0.296287441567442	0.8092	0.9729	0.9969	0.9978	0.0294	0.3061	f	56	24	12	0	no	no	no	3	none	NA	non	49, 0.74299337, 2.6659523, 59.60029776, 13.715509, 0.21206684, 23.636237, 64.67541, 111.45654, 3.5035810, 51, 0.296287441567442, 0.8092,0.9729, 0.9969, 0.9978, 0.0294, 0.3061,f, 56, 24, 12, 0, no, no, no, 3, none, NA, non
50	0.04220976	1.6416800	0.65292153	6.711542	0.06751443	4.970422	99.40900	73.62014	0.6251961	52	0.176187363093123	0.8155	0.9846	0.9979	0.9985	0.0300	0.3323	f	55	23	12	0	no	no	no	20	none	NA	non	50, 0.04220976, 1.6416800, 0.65292153, 6.711542, 0.06751443, 4.970422, 99.40900, 73.62014, 0.6251961, 52, 0.176187363093123, 0.8155,0.9846, 0.9979, 0.9985, 0.0300, 0.3323,f, 55, 23, 12, 0, no, no, no, 20, none, NA, non
51	0.02384730	0.9231260	1.75808909	97.308440	0.02925095	3.931056	3326.67671	134.39074	0.8152660	47	0.10372264153691	0.8628	0.9819	0.9979	0.9972	0.0295	0.5360	m	59	18	8	0	yes	no	no	2	guitar	NA	non	51, 0.02384730, 0.9231260, 1.75808909, 97.308440, 0.02925095, 3.931056, 3326.67671, 134.39074, 0.8152660, 47, 0.10372264153691, 0.8628,0.9819, 0.9979, 0.9972, 0.0295, 0.5360,m, 59, 18, 8, 0, yes, no, no, 2, guitar, NA, non
52	0.01706620	0.6520728	0.20323750	18.037834	0.02357194	-829.767590	765.22495	-35201.50378	0.7240048	34	0.400469512521262	0.8519	0.9794	0.9977	0.9983	0.0291	0.3923	f	56	18	9	0	no	yes	no	4	none	NA	non	52, 0.01706620, 0.6520728, 0.20323750, 18.037834, 0.02357194, -829.767590, 765.22495, -35201.50378, 0.7240048, 34, 0.400469512521262, 0.8519,0.9794, 0.9977, 0.9983, 0.0291, 0.3923,f, 56, 18, 9, 0, no, yes, no, 4, none, NA, non
53	0.03901461	3.2714320	7.65476790	8.692928	0.06266662	-72.182148	138.71704	-1151.84363	0.6225740	19	0.389810146180565	0.9037	0.9735	0.9978	0.9983	NA	NA	f	54	24	12	0	yes	no	no	1	none	NA	non	53, 0.03901461, 3.2714320, 7.65476790, 8.692928, 0.06266662, -72.182148, 138.71704, -1151.84363, 0.6225740, 19, 0.389810146180565, 0.9037,0.9735, 0.9978, 0.9983, NA, NA,f, 54, 24, 12, 0, yes, no, no, 1, none, NA, non
54	0.02317466	1.1477354	2.96458323	5.887526	0.01919643	14.271399	306.69893	743.44011	1.2072377	51	0.251153941584485	0.8484	0.9865	0.9985	0.9990	0.0292	0.1251	f	54	23	13	0	no	no	no	10	none	NA	non	54, 0.02317466, 1.1477354, 2.96458323, 5.887526, 0.01919643, 14.271399, 306.69893, 743.44011, 1.2072377, 51, 0.251153941584485, 0.8484,0.9865, 0.9985, 0.9990, 0.0292, 0.1251,f, 54, 23, 13, 0, no , no, no, 10, none, NA, non
55	0.03738582	4.9174714	83.69104050	31.715135	0.05327039	7.739977	595.36143	145.29604	0.7018124	66	0.0924205942496345	0.8178	0.9660	0.9970	0.9981	0.0294	0.3150	f	55	23	12	0	no	no	no	6	none	NA	non	55, 0.03738582, 4.9174714, 83.69104050, 31.715135, 0.05327039, 7.739977, 595.36143, 145.29604, 0.7018124, 66, 0.0924205942496345, 0.8178,0.9660, 0.9970, 0.9981, 0.0294, 0.3150,f, 55, 23, 12, 0, no, no, no, 6, none, NA, non
56	0.02865716	NA	1.84827101	40.494371	0.08449694	18.648995	479.24069	220.70616	0.3391503	56	0.391023610455814	0.8339	0.9740	0.9981	0.9983	NA	NA	m	58	23	7	0	no	no	no	8	guitar	NA	non	56, 0.02865716, NA, 1.84827101, 40.494371, 0.08449694, 18.648995, 479.24069, 220.70616, 0.3391503, 56, 0.391023610455814, 0.8339,0.9740, 0.9981, 0.9983, NA, NA,m, 58, 23, 7, 0, no, no, no, 8, guitar, NA, non
57	NA	0.9481421	NA	NA	NA	NA	NA	NA	NA	72	0.0990466437571428	0.7612	0.9668	NA	NA	0.0297	0.3595	m	60	20	10	0	no	NA	no	7	none	NA	non	57, NA, 0.9481421, NA, NA, NA, NA, NA, NA, NA, 72, 0.0990466437571428, 0.7612,0.9668, NA, NA, 0.0297, 0.3595,m, 60, 20, 10, 0, no, NA, no, 7, none, NA, non
